# Supplementary material for: Impact of COVID-19 Pandemic on Healthcare Utilization in People with Diabetes: A Time-Segmented Longitudinal Study of Alberta’s Tomorrow Project
Source: Healthcare (Basel). 2024 Oct 8;12(19):2009. doi: 10.3390/healthcare12192009 (PMC11476217; doi:10.3390/healthcare12192009)
Supplement: Supplementary file 1 [file healthcare-12-02009-s001.zip]

Archive with 1 entries (1 files):
- healthcare-3194472-supplementary.pdf
